# Supplementary material for: A Transcriptome Reveals the Mechanism of Nitrogen Regulation in Tillering
Source: Genes (Basel). 2024 Feb 9;15(2):223. doi: 10.3390/genes15020223 (PMC10888171; doi:10.3390/genes15020223)
Supplement: Supplementary file 1 [file genes-15-00223-s001.zip]

Archive with 1 entries (1 files):
- genes-2820571-supplementary.pdf
